# Supplementary material for: Primary Neurons and Differentiated NSC-34 Cells Are More Susceptible to Arginine-Rich ALS Dipeptide Repeat Protein-Associated Toxicity than Non-Differentiated NSC-34 and CHO Cells
Source: Int J Mol Sci. 2019 Dec 11;20(24):6238. doi: 10.3390/ijms20246238 (PMC6941034; doi:10.3390/ijms20246238)
Supplement: Supplementary file 1 [file ijms-20-06238-s001.zip]

Archive with 5 entries (5 files):
- ALG_supplement_ijms-632997 for proof.pdf
- Supplementary Figure S4_Composite_120518_NSC_FITCGR_High_40x_1.avi
- Supplementary Figure S4a_DAPI for Composite in Figure 1.avi
- Supplementary Figure S4b_FITC-GR for Composite in Figure 1.avi
- Supplementary Figure S5_Composite_120518_NSC_FITCPR_High_40x_1.avi
